# Supplementary material for: Quantitative Airway Assessment of Diffuse Idiopathic Pulmonary Neuroendocrine Cell Hyperplasia (DIPNECH) on CT as a Novel Biomarker
Source: Diagnostics (Basel). 2022 Dec 8;12(12):3096. doi: 10.3390/diagnostics12123096 (PMC9776594; doi:10.3390/diagnostics12123096)
Supplement: Supplementary file 1 [file diagnostics-12-03096-s001.zip]

Archive with 2 entries (2 files):
- DJM_Supplemental file 1 Methods.docx
- Supplemental file 2-Figures.docx
